# Supplementary material for: DDA-SKF: Predicting Drug–Disease Associations Using Similarity Kernel Fusion
Source: Front Pharmacol. 2022 Jan 13;12:784171. doi: 10.3389/fphar.2021.784171 (PMC8792612; doi:10.3389/fphar.2021.784171)
Supplement: Supplementary file 1 [file Table2.XLSX]

## Sheet: TableS2
drugName	disOMIM
leuprolide	114480
leuprolide	146110
leuprolide	270960
leuprolide	241100
leuprolide	192000
leuprolide	304900
leuprolide	125700
leuprolide	109200
leuprolide	256370
leuprolide	110100
leuprolide	273300
leuprolide	166710
leuprolide	600631
leuprolide	600808
leuprolide	102500
leuprolide	200170
leuprolide	311360
leuprolide	602080
leuprolide	167320
leuprolide	143880
sermorelin	176807
sermorelin	601518
sermorelin	131200
sermorelin	304900
sermorelin	125700
sermorelin	150699
sermorelin	600082
sermorelin	175510
sermorelin	166710
sermorelin	134430
sermorelin	600631
sermorelin	600808
sermorelin	114480
sermorelin	127350
sermorelin	602080
sermorelin	167320
sermorelin	143880
sermorelin	134750
sermorelin	188050
sermorelin	608320
goserelin	150699
goserelin	600082
goserelin	604416
goserelin	270960
goserelin	166710
goserelin	241100
goserelin	273300
goserelin	192000
goserelin	167320
goserelin	602080
goserelin	143880
goserelin	146110
goserelin	304900
goserelin	125700
goserelin	102500
goserelin	175510
goserelin	311360
goserelin	109200
goserelin	276300
goserelin	231090
salmon calcitonin	102500
salmon calcitonin	176807
salmon calcitonin	601518
salmon calcitonin	131200
salmon calcitonin	114480
salmon calcitonin	125700
salmon calcitonin	304900
salmon calcitonin	604416
salmon calcitonin	102400
salmon calcitonin	607225
salmon calcitonin	276300
salmon calcitonin	254500
salmon calcitonin	259660
salmon calcitonin	600082
salmon calcitonin	175510
salmon calcitonin	150699
salmon calcitonin	600808
salmon calcitonin	600631
salmon calcitonin	134430
salmon calcitonin	127350
desmopressin	167870
desmopressin	602522
desmopressin	604416
desmopressin	239350
desmopressin	263800
desmopressin	248190
desmopressin	125310
desmopressin	189800
desmopressin	176807
desmopressin	601518
desmopressin	131200
desmopressin	150699
desmopressin	605839
desmopressin	604278
desmopressin	166300
desmopressin	227300
desmopressin	134500
desmopressin	134520
desmopressin	600082
desmopressin	134510
vasopressin	600808
vasopressin	600631
vasopressin	604416
vasopressin	134430
vasopressin	176807
vasopressin	601518
vasopressin	131200
vasopressin	602522
vasopressin	114480
vasopressin	166710
vasopressin	602080
vasopressin	167320
vasopressin	143880
vasopressin	239350
vasopressin	150699
vasopressin	600082
vasopressin	175510
vasopressin	263800
vasopressin	605839
vasopressin	144700
cyclosporine	188030
cyclosporine	181000
cyclosporine	233810
cyclosporine	126200
cyclosporine	208920
cyclosporine	266600
cyclosporine	160300
cyclosporine	600351
cyclosporine	146255
cyclosporine	160750
cyclosporine	133239
cyclosporine	106400
cyclosporine	212350
cyclosporine	212130
cyclosporine	225740
cyclosporine	226000
cyclosporine	208750
cyclosporine	212112
cyclosporine	305300
cyclosporine	109100
octreotide	188050
octreotide	157300
octreotide	166710
octreotide	208550
octreotide	176807
octreotide	601518
octreotide	131200
octreotide	254500
octreotide	304900
octreotide	125700
octreotide	275000
octreotide	231200
octreotide	155100
octreotide	273800
octreotide	260570
octreotide	181460
octreotide	102500
octreotide	606842
octreotide	166760
octreotide	144650
pyridoxal phosphate	607682
pyridoxal phosphate	607681
pyridoxal phosphate	607628
pyridoxal phosphate	607631
pyridoxal phosphate	300491
pyridoxal phosphate	600131
pyridoxal phosphate	215140
pyridoxal phosphate	600351
pyridoxal phosphate	243200
pyridoxal phosphate	147480
pyridoxal phosphate	604827
pyridoxal phosphate	608105
pyridoxal phosphate	263800
pyridoxal phosphate	181500
pyridoxal phosphate	304900
pyridoxal phosphate	189800
pyridoxal phosphate	125320
pyridoxal phosphate	267740
pyridoxal phosphate	208700
pyridoxal phosphate	190300
cyanocobalamin	276300
cyanocobalamin	247640
cyanocobalamin	236000
cyanocobalamin	137215
cyanocobalamin	267730
cyanocobalamin	254500
cyanocobalamin	109100
cyanocobalamin	109543
cyanocobalamin	194200
cyanocobalamin	109800
cyanocobalamin	145590
cyanocobalamin	151400
cyanocobalamin	273300
cyanocobalamin	155601
cyanocobalamin	155600
cyanocobalamin	133239
cyanocobalamin	254400
cyanocobalamin	600803
cyanocobalamin	161900
cyanocobalamin	608622
choline	150600
choline	133690
choline	175100
choline	145590
choline	157300
choline	252320
choline	134750
choline	133600
choline	125310
choline	113610
choline	152700
choline	157950
choline	246400
choline	263800
choline	602522
choline	175505
choline	246470
choline	135550
choline	181500
choline	604416
arginine	608033
arginine	605021
arginine	217200
arginine	218200
arginine	312910
arginine	113610
arginine	212140
arginine	260970
arginine	225740
arginine	225755
arginine	276300
arginine	133239
arginine	109800
arginine	259500
arginine	261515
arginine	310468
arginine	179830
arginine	604278
arginine	179800
arginine	308350
ascorbic acid	230450
ascorbic acid	266120
ascorbic acid	231900
ascorbic acid	179830
ascorbic acid	134510
ascorbic acid	227300
ascorbic acid	134500
ascorbic acid	241519
ascorbic acid	212140
ascorbic acid	115300
ascorbic acid	600496
ascorbic acid	263300
ascorbic acid	310468
ascorbic acid	217200
ascorbic acid	205700
ascorbic acid	146500
ascorbic acid	607685
ascorbic acid	125853
ascorbic acid	277460
ascorbic acid	277350
adenosine phosphate	276300
adenosine phosphate	109543
adenosine phosphate	151400
adenosine phosphate	247640
adenosine phosphate	212110
adenosine phosphate	115000
adenosine phosphate	258360
adenosine phosphate	126200
adenosine phosphate	179600
adenosine phosphate	260570
adenosine phosphate	208550
adenosine phosphate	600807
adenosine phosphate	210050
adenosine phosphate	236000
adenosine phosphate	267730
adenosine phosphate	223350
adenosine phosphate	170900
adenosine phosphate	607554
adenosine phosphate	115195
adenosine phosphate	608583
calcitriol	241519
calcitriol	259660
calcitriol	102500
calcitriol	604416
calcitriol	166710
calcitriol	266600
calcitriol	608622
calcitriol	192000
calcitriol	261515
calcitriol	144010
calcitriol	131200
calcitriol	310468
calcitriol	277350
calcitriol	115300
calcitriol	148000
calcitriol	179830
calcitriol	276300
calcitriol	151590
calcitriol	145100
calcitriol	145200
riboflavin	157300
riboflavin	170900
riboflavin	276300
riboflavin	158280
riboflavin	161900
riboflavin	608622
riboflavin	602068
riboflavin	310468
riboflavin	114500
riboflavin	259500
riboflavin	176800
riboflavin	166760
riboflavin	208550
riboflavin	268320
riboflavin	109100
riboflavin	300125
riboflavin	146255
riboflavin	102500
riboflavin	166710
riboflavin	136200
ergocalciferol	166710
ergocalciferol	102500
ergocalciferol	115300
ergocalciferol	277460
ergocalciferol	604416
ergocalciferol	608622
ergocalciferol	192000
ergocalciferol	266600
ergocalciferol	179800
ergocalciferol	127350
ergocalciferol	310468
ergocalciferol	131200
ergocalciferol	154276
ergocalciferol	277350
ergocalciferol	259050
ergocalciferol	179830
ergocalciferol	276300
ergocalciferol	151590
ergocalciferol	182000
ergocalciferol	145200
alanine	217200
alanine	276300
alanine	147530
alanine	181500
alanine	239350
alanine	206200
alanine	161900
alanine	608622
alanine	109800
alanine	133239
alanine	259500
alanine	173200
alanine	225740
alanine	225755
alanine	608033
alanine	260970
alanine	212140
alanine	179800
alanine	600803
alanine	605839
vitamin a	604416
vitamin a	146255
vitamin a	241519
vitamin a	151590
vitamin a	277440
vitamin a	145100
vitamin a	102500
vitamin a	276300
vitamin a	145200
vitamin a	182000
vitamin a	148000
vitamin a	107650
vitamin a	266600
vitamin a	166710
vitamin a	601626
vitamin a	259660
vitamin a	277460
vitamin a	260480
vitamin a	192000
vitamin a	179830
vitamin e	206200
vitamin e	127750
vitamin e	250790
vitamin e	181500
vitamin e	168600
vitamin e	168100
vitamin e	205700
vitamin e	601608
vitamin e	144010
vitamin e	606798
vitamin e	154276
vitamin e	179830
vitamin e	189600
vitamin e	143100
vitamin e	128101
vitamin e	143465
vitamin e	601042
vitamin e	109200
vitamin e	184700
vitamin e	189800
pyridoxine	607682
pyridoxine	607681
pyridoxine	607628
pyridoxine	607631
pyridoxine	300491
pyridoxine	600131
pyridoxine	600351
pyridoxine	604827
pyridoxine	608105
pyridoxine	144010
pyridoxine	144650
pyridoxine	275000
pyridoxine	215140
pyridoxine	243200
pyridoxine	147480
pyridoxine	263800
pyridoxine	161900
pyridoxine	608622
pyridoxine	304900
pyridoxine	189800
isoleucine	182830
isoleucine	217200
isoleucine	103780
isoleucine	147530
isoleucine	220120
isoleucine	137580
isoleucine	164230
isoleucine	125320
isoleucine	605021
isoleucine	181500
isoleucine	102300
isoleucine	276300
isoleucine	176800
isoleucine	206200
isoleucine	212350
isoleucine	113610
isoleucine	261515
isoleucine	167870
isoleucine	131300
isoleucine	608088
cholecalciferol	146255
cholecalciferol	277440
cholecalciferol	241519
cholecalciferol	259660
cholecalciferol	604416
cholecalciferol	602080
cholecalciferol	277460
cholecalciferol	191390
cholecalciferol	276300
cholecalciferol	102400
cholecalciferol	192000
cholecalciferol	208550
cholecalciferol	277350
cholecalciferol	115300
cholecalciferol	131200
cholecalciferol	151590
cholecalciferol	145200
cholecalciferol	182000
cholecalciferol	145100
cholecalciferol	127350
pravastatin	608320
pravastatin	144650
pravastatin	277460
pravastatin	161900
pravastatin	188050
pravastatin	107320
pravastatin	125310
pravastatin	540000
pravastatin	178600
pravastatin	188030
pravastatin	231090
pravastatin	607554
pravastatin	608583
pravastatin	608622
pravastatin	277350
pravastatin	152700
pravastatin	254200
pravastatin	145600
pravastatin	208750
pravastatin	194200
fluvoxamine	131300
fluvoxamine	252320
fluvoxamine	607499
fluvoxamine	143465
fluvoxamine	260970
fluvoxamine	147530
fluvoxamine	181500
fluvoxamine	137580
fluvoxamine	608033
fluvoxamine	103780
fluvoxamine	225755
fluvoxamine	225740
fluvoxamine	182830
fluvoxamine	128101
fluvoxamine	125310
fluvoxamine	236000
fluvoxamine	147540
fluvoxamine	127750
fluvoxamine	200170
fluvoxamine	264120
valsartan	146255
valsartan	145500
valsartan	215140
valsartan	179600
valsartan	600351
valsartan	208300
valsartan	125853
valsartan	125850
valsartan	125851
valsartan	600496
valsartan	600263
valsartan	602522
valsartan	125310
valsartan	608320
valsartan	104130
valsartan	256370
valsartan	143465
valsartan	601367
valsartan	178600
valsartan	134750
ramipril	125310
ramipril	608320
ramipril	215140
ramipril	600351
ramipril	602522
ramipril	145500
ramipril	179600
ramipril	256370
ramipril	208300
ramipril	166300
ramipril	167870
ramipril	310468
ramipril	601367
ramipril	304900
ramipril	607554
ramipril	608583
ramipril	600631
ramipril	600808
ramipril	191800
ramipril	134500
masoprocol	215470
masoprocol	311360
masoprocol	102500
masoprocol	125600
masoprocol	148100
masoprocol	182000
masoprocol	171300
masoprocol	168100
masoprocol	102300
masoprocol	168600
masoprocol	125320
masoprocol	114480
masoprocol	176807
masoprocol	604416
masoprocol	147530
masoprocol	166760
masoprocol	161900
masoprocol	166300
masoprocol	310468
masoprocol	146255
flunisolide	233810
flunisolide	210050
flunisolide	191390
flunisolide	266600
flunisolide	146850
flunisolide	147540
flunisolide	276300
flunisolide	151590
flunisolide	603165
flunisolide	133600
flunisolide	125600
flunisolide	104130
flunisolide	166760
flunisolide	109100
flunisolide	140600
flunisolide	278200
flunisolide	600351
flunisolide	304790
flunisolide	126200
flunisolide	215140
baclofen	606798
baclofen	606703
baclofen	161900
baclofen	176800
baclofen	114500
baclofen	259500
baclofen	167320
baclofen	113610
baclofen	182830
baclofen	190310
baclofen	607459
baclofen	601682
baclofen	137750
baclofen	137760
baclofen	254800
baclofen	168100
baclofen	104300
baclofen	164230
baclofen	102300
baclofen	153880
amphetamine	264120
amphetamine	601665
amphetamine	303110
amphetamine	147530
amphetamine	167870
amphetamine	608088
amphetamine	600808
amphetamine	600631
amphetamine	136200
amphetamine	161900
amphetamine	181500
amphetamine	126200
amphetamine	208550
amphetamine	600807
amphetamine	168100
amphetamine	147540
amphetamine	310468
amphetamine	146255
amphetamine	166300
amphetamine	145590
lorazepam	601042
lorazepam	131300
lorazepam	103780
lorazepam	217200
lorazepam	164230
lorazepam	181500
lorazepam	145590
lorazepam	156000
lorazepam	607850
lorazepam	147530
lorazepam	607459
lorazepam	208230
lorazepam	165720
lorazepam	140600
lorazepam	102300
lorazepam	254800
lorazepam	102100
lorazepam	254770
lorazepam	157300
lorazepam	606798
esmolol	157700
esmolol	110100
esmolol	137750
esmolol	190300
esmolol	607554
esmolol	146255
esmolol	179600
esmolol	608583
esmolol	145500
esmolol	171300
esmolol	157300
esmolol	300125
esmolol	115000
esmolol	140850
esmolol	143465
esmolol	190310
esmolol	137760
esmolol	601682
esmolol	601367
esmolol	300494
bortezomib	236000
bortezomib	267730
bortezomib	147530
bortezomib	170900
bortezomib	188050
bortezomib	276300
bortezomib	247640
bortezomib	109543
bortezomib	137800
bortezomib	246300
bortezomib	151400
bortezomib	125852
bortezomib	181460
bortezomib	260570
bortezomib	114480
bortezomib	174800
bortezomib	601367
bortezomib	125310
bortezomib	540000
bortezomib	275000
carbidopa	104300
carbidopa	127750
carbidopa	605055
carbidopa	601042
carbidopa	143100
carbidopa	181500
carbidopa	161900
carbidopa	171300
carbidopa	608088
carbidopa	190300
carbidopa	608622
carbidopa	164230
carbidopa	260970
carbidopa	106400
carbidopa	190310
carbidopa	254500
carbidopa	126200
carbidopa	166300
carbidopa	606703
carbidopa	137580
phentermine	143465
phentermine	608088
phentermine	167870
phentermine	165199
phentermine	146110
phentermine	312910
phentermine	147540
phentermine	136200
phentermine	135550
phentermine	268320
phentermine	156190
phentermine	161900
phentermine	310468
phentermine	146255
phentermine	166300
phentermine	208550
phentermine	600807
phentermine	164230
phentermine	261515
phentermine	215470
tramadol	608088
tramadol	145590
tramadol	601042
tramadol	260970
tramadol	140600
tramadol	168100
tramadol	252320
tramadol	103780
tramadol	165720
tramadol	607459
tramadol	143465
tramadol	607499
tramadol	208230
tramadol	133690
tramadol	607850
tramadol	144110
tramadol	168600
tramadol	125310
tramadol	126200
tramadol	113610
betaxolol	137760
betaxolol	157700
betaxolol	110100
betaxolol	601682
betaxolol	190300
betaxolol	600807
betaxolol	208550
betaxolol	607554
betaxolol	146255
betaxolol	300125
betaxolol	157300
betaxolol	608583
betaxolol	210050
betaxolol	103100
betaxolol	156190
betaxolol	153880
betaxolol	171300
betaxolol	155100
betaxolol	231200
betaxolol	273800
erythromycin	208550
erythromycin	134750
erythromycin	600263
erythromycin	264120
erythromycin	255900
erythromycin	166760
erythromycin	266600
erythromycin	137400
erythromycin	144010
erythromycin	127350
erythromycin	601665
erythromycin	303110
erythromycin	607554
erythromycin	608583
erythromycin	603165
erythromycin	145590
erythromycin	258360
erythromycin	275000
erythromycin	140300
erythromycin	138800
caffeine	208550
caffeine	600807
caffeine	210050
caffeine	165720
caffeine	208230
caffeine	607850
caffeine	607459
caffeine	150600
caffeine	125310
caffeine	133690
caffeine	601367
caffeine	300125
caffeine	158280
caffeine	608088
caffeine	145100
caffeine	540000
caffeine	188050
caffeine	607508
caffeine	607501
caffeine	607516
sildenafil	608622
sildenafil	109350
sildenafil	608320
sildenafil	145500
sildenafil	190310
sildenafil	600263
sildenafil	188030
sildenafil	179600
sildenafil	144010
sildenafil	137750
sildenafil	601682
sildenafil	137760
sildenafil	236000
sildenafil	114580
sildenafil	212050
sildenafil	602068
sildenafil	258360
sildenafil	125310
sildenafil	148000
sildenafil	227300
dofetilide	115195
dofetilide	608622
dofetilide	194200
dofetilide	161900
dofetilide	226000
dofetilide	107320
dofetilide	200170
dofetilide	212112
dofetilide	601367
dofetilide	157300
dofetilide	212110
dofetilide	212130
dofetilide	192200
dofetilide	305300
dofetilide	147540
dofetilide	107650
dofetilide	125310
dofetilide	540000
dofetilide	103780
dofetilide	179600
reserpine	145500
reserpine	179600
reserpine	215140
reserpine	146255
reserpine	208300
reserpine	600351
reserpine	200170
reserpine	147530
reserpine	600082
reserpine	104130
reserpine	268320
reserpine	137750
reserpine	137760
reserpine	601682
reserpine	607554
reserpine	608583
reserpine	157950
reserpine	256370
reserpine	178600
reserpine	604416
ticlopidine	601367
ticlopidine	125310
ticlopidine	540000
ticlopidine	275000
ticlopidine	236000
ticlopidine	212050
ticlopidine	114580
ticlopidine	254500
ticlopidine	107320
ticlopidine	276300
ticlopidine	155601
ticlopidine	155600
ticlopidine	268220
ticlopidine	256700
ticlopidine	602068
ticlopidine	258360
ticlopidine	147530
ticlopidine	231200
ticlopidine	273800
ticlopidine	155100
adapalene	147530
adapalene	266600
adapalene	601626
adapalene	276300
adapalene	165720
adapalene	140600
adapalene	607850
adapalene	148000
adapalene	127350
adapalene	134750
adapalene	125600
adapalene	106400
adapalene	208230
adapalene	607459
adapalene	184700
adapalene	151590
adapalene	145200
adapalene	182000
adapalene	145100
adapalene	102500
midodrine	147530
midodrine	200170
midodrine	600082
midodrine	161900
midodrine	608622
midodrine	110100
midodrine	601682
midodrine	143465
midodrine	608088
midodrine	137750
midodrine	147540
midodrine	137760
midodrine	145590
midodrine	264120
midodrine	601665
midodrine	303110
midodrine	160750
midodrine	310468
midodrine	300494
midodrine	171300
pantoprazole	304790
pantoprazole	133239
pantoprazole	137215
pantoprazole	182280
pantoprazole	190300
pantoprazole	128101
pantoprazole	264120
pantoprazole	226150
pantoprazole	276300
pantoprazole	175505
pantoprazole	157300
pantoprazole	300125
pantoprazole	606703
pantoprazole	109543
pantoprazole	114550
pantoprazole	189600
pantoprazole	175510
pantoprazole	138800
pantoprazole	237500
pantoprazole	604416
torasemide	203700
torasemide	256370
torasemide	210050
torasemide	143880
torasemide	102500
torasemide	125700
torasemide	602522
torasemide	304790
torasemide	246400
torasemide	604416
torasemide	104130
torasemide	156190
torasemide	259660
torasemide	158280
torasemide	179600
torasemide	145500
torasemide	601682
torasemide	191800
torasemide	600631
torasemide	600808
citalopram	252320
citalopram	137580
citalopram	607499
citalopram	143465
citalopram	300494
citalopram	127750
citalopram	156190
citalopram	113610
citalopram	125310
citalopram	181500
citalopram	125320
citalopram	212130
citalopram	128101
citalopram	212112
citalopram	157950
citalopram	145590
citalopram	144650
citalopram	176800
citalopram	147530
citalopram	165199
eletriptan	156000
eletriptan	540000
eletriptan	132100
eletriptan	607499
eletriptan	145590
eletriptan	132090
eletriptan	218200
eletriptan	168100
eletriptan	164230
eletriptan	103780
eletriptan	181500
eletriptan	312910
eletriptan	113610
eletriptan	147540
eletriptan	606703
eletriptan	606798
eletriptan	168600
eletriptan	600634
eletriptan	601004
eletriptan	208750
moxifloxacin	600807
moxifloxacin	166760
moxifloxacin	247640
moxifloxacin	266600
moxifloxacin	236000
moxifloxacin	109543
moxifloxacin	267730
moxifloxacin	276300
moxifloxacin	601626
moxifloxacin	223350
moxifloxacin	210050
moxifloxacin	225740
moxifloxacin	212350
moxifloxacin	226000
moxifloxacin	208750
moxifloxacin	212112
moxifloxacin	212130
moxifloxacin	305300
moxifloxacin	109800
moxifloxacin	145590
isoetharine	191390
isoetharine	137750
isoetharine	203700
isoetharine	266600
isoetharine	147540
isoetharine	137760
isoetharine	601682
isoetharine	608088
isoetharine	601004
isoetharine	115000
isoetharine	166760
isoetharine	607554
isoetharine	608583
isoetharine	146500
isoetharine	264120
isoetharine	601665
isoetharine	303110
isoetharine	146850
isoetharine	161900
isoetharine	121200
glimepiride	184700
glimepiride	125852
glimepiride	144650
glimepiride	176800
glimepiride	240400
glimepiride	115300
glimepiride	161900
glimepiride	608622
glimepiride	146255
glimepiride	146500
glimepiride	241519
glimepiride	212140
glimepiride	179830
glimepiride	608320
glimepiride	191800
glimepiride	192000
glimepiride	144010
glimepiride	200170
glimepiride	103780
glimepiride	275000
guanadrel	146255
guanadrel	147530
guanadrel	176800
guanadrel	146110
guanadrel	264120
guanadrel	601665
guanadrel	126200
guanadrel	189600
guanadrel	128101
guanadrel	607225
guanadrel	190400
guanadrel	601042
guanadrel	143100
guanadrel	215140
guanadrel	259500
guanadrel	114500
guanadrel	145500
guanadrel	137750
guanadrel	137760
guanadrel	601682
lovastatin	144650
lovastatin	601367
lovastatin	277460
lovastatin	145500
lovastatin	276300
lovastatin	254400
lovastatin	604416
lovastatin	260480
lovastatin	178600
lovastatin	125852
lovastatin	212112
lovastatin	277350
lovastatin	601004
lovastatin	208750
lovastatin	161900
lovastatin	188030
lovastatin	184700
lovastatin	145100
lovastatin	233810
lovastatin	166760
pregabalin	217200
pregabalin	260970
pregabalin	157300
pregabalin	607628
pregabalin	125320
pregabalin	168100
pregabalin	607681
pregabalin	607682
pregabalin	607631
pregabalin	608105
pregabalin	600131
pregabalin	300491
pregabalin	604827
pregabalin	104300
pregabalin	605055
pregabalin	601042
pregabalin	239350
pregabalin	276300
pregabalin	182830
pregabalin	608088
methyclothiazide	161900
methyclothiazide	600351
methyclothiazide	608622
methyclothiazide	208300
methyclothiazide	256370
methyclothiazide	203700
methyclothiazide	210050
methyclothiazide	166300
methyclothiazide	146255
methyclothiazide	601682
methyclothiazide	137760
methyclothiazide	137750
methyclothiazide	102500
methyclothiazide	125700
methyclothiazide	217200
methyclothiazide	239350
methyclothiazide	147480
methyclothiazide	243200
methyclothiazide	602080
methyclothiazide	167320
alclometasone	208550
alclometasone	600807
alclometasone	276300
alclometasone	125600
alclometasone	208920
alclometasone	151590
alclometasone	133600
alclometasone	147540
alclometasone	146850
alclometasone	603165
alclometasone	109100
alclometasone	173200
alclometasone	160300
alclometasone	145200
alclometasone	600351
alclometasone	126200
alclometasone	304790
alclometasone	114480
alclometasone	210050
alclometasone	191390
butalbital	217200
butalbital	161900
butalbital	608622
butalbital	300125
butalbital	190310
butalbital	147530
butalbital	239350
butalbital	121201
butalbital	137580
butalbital	145500
butalbital	226150
butalbital	607508
butalbital	607501
butalbital	607516
butalbital	607498
butalbital	158280
butalbital	132100
butalbital	103780
butalbital	601042
butalbital	200170
cladribine	247640
cladribine	236000
cladribine	267730
cladribine	223350
cladribine	601626
cladribine	194200
cladribine	155601
cladribine	246300
cladribine	146850
cladribine	254500
cladribine	155600
cladribine	601004
cladribine	273300
cladribine	246470
cladribine	605839
cladribine	191390
cladribine	182280
cladribine	254400
cladribine	247200
cladribine	260570
mesalazine	147530
mesalazine	604416
mesalazine	104130
mesalazine	140600
mesalazine	191390
mesalazine	106400
mesalazine	125600
mesalazine	208230
mesalazine	607459
mesalazine	607850
mesalazine	165720
mesalazine	246300
mesalazine	254500
mesalazine	208550
mesalazine	145590
mesalazine	226150
mesalazine	109100
mesalazine	249100
mesalazine	600807
mesalazine	260480
benzatropine	145590
benzatropine	104300
benzatropine	102300
benzatropine	127750
benzatropine	147540
benzatropine	605055
benzatropine	181500
benzatropine	226150
benzatropine	190310
benzatropine	164230
benzatropine	158280
benzatropine	143100
benzatropine	107550
benzatropine	190300
benzatropine	606703
benzatropine	608033
benzatropine	113610
benzatropine	144110
benzatropine	260970
benzatropine	137580
ziprasidone	168600
ziprasidone	164230
ziprasidone	168100
ziprasidone	127750
ziprasidone	125320
ziprasidone	143465
ziprasidone	147530
ziprasidone	182830
ziprasidone	300494
ziprasidone	260970
ziprasidone	102300
ziprasidone	104300
ziprasidone	608033
ziprasidone	225755
ziprasidone	225740
ziprasidone	145590
ziprasidone	167870
ziprasidone	600631
ziprasidone	600808
ziprasidone	161900
cabergoline	181500
cabergoline	168100
cabergoline	168600
cabergoline	157300
cabergoline	164230
cabergoline	102300
cabergoline	300125
cabergoline	147530
cabergoline	125320
cabergoline	300494
cabergoline	171300
cabergoline	137580
cabergoline	188470
cabergoline	138800
cabergoline	259500
cabergoline	155601
cabergoline	211980
cabergoline	182830
cabergoline	225740
cabergoline	225755
phenytoin	239350
phenytoin	300491
phenytoin	607631
phenytoin	607682
phenytoin	607681
phenytoin	600131
phenytoin	607628
phenytoin	604827
phenytoin	190400
phenytoin	608105
phenytoin	267740
phenytoin	208700
phenytoin	181500
phenytoin	607554
phenytoin	608583
phenytoin	102300
phenytoin	128101
phenytoin	121201
phenytoin	190310
phenytoin	114580
diethylstilbestrol	114480
diethylstilbestrol	215470
diethylstilbestrol	311360
diethylstilbestrol	176807
diethylstilbestrol	102500
diethylstilbestrol	131200
diethylstilbestrol	192000
diethylstilbestrol	254400
diethylstilbestrol	247640
diethylstilbestrol	137215
diethylstilbestrol	601518
diethylstilbestrol	604416
diethylstilbestrol	236000
diethylstilbestrol	114500
diethylstilbestrol	174800
diethylstilbestrol	133239
diethylstilbestrol	184700
diethylstilbestrol	182280
diethylstilbestrol	223350
diethylstilbestrol	270960
clotrimazole	602068
clotrimazole	104130
clotrimazole	258360
clotrimazole	278200
clotrimazole	137400
clotrimazole	268320
clotrimazole	109100
clotrimazole	270960
clotrimazole	114480
clotrimazole	144110
clotrimazole	276300
clotrimazole	308205
clotrimazole	607554
clotrimazole	608583
clotrimazole	174800
clotrimazole	231090
clotrimazole	115645
clotrimazole	135550
clotrimazole	190310
clotrimazole	109350
carmustine	223350
carmustine	601626
carmustine	151400
carmustine	246470
carmustine	182280
carmustine	155601
carmustine	268220
carmustine	254400
carmustine	155600
carmustine	256700
carmustine	187950
carmustine	273300
carmustine	170900
carmustine	259500
carmustine	133239
carmustine	144700
carmustine	148000
carmustine	254450
carmustine	246400
carmustine	194070
metoprolol	115000
metoprolol	137750
metoprolol	194200
metoprolol	171300
metoprolol	146255
metoprolol	115195
metoprolol	212112
metoprolol	190310
metoprolol	157300
metoprolol	300125
metoprolol	226000
metoprolol	600807
metoprolol	208550
metoprolol	140850
metoprolol	601367
metoprolol	137760
metoprolol	601682
metoprolol	119500
metoprolol	212110
metoprolol	192200
ropinirole	181500
ropinirole	104300
ropinirole	127750
ropinirole	605055
ropinirole	601042
ropinirole	137580
ropinirole	143100
ropinirole	164230
ropinirole	260970
ropinirole	608088
ropinirole	190300
ropinirole	608033
ropinirole	157300
ropinirole	300125
ropinirole	600634
ropinirole	147530
ropinirole	606703
ropinirole	128101
ropinirole	113610
ropinirole	161900
isradipine	125310
isradipine	607554
isradipine	608583
isradipine	146255
isradipine	145500
isradipine	157950
isradipine	200170
isradipine	147530
isradipine	600082
isradipine	601367
isradipine	215140
isradipine	600351
isradipine	608320
isradipine	160300
isradipine	208300
isradipine	604416
isradipine	104130
isradipine	189800
isradipine	127350
isradipine	239350
topiramate	607498
topiramate	607501
topiramate	607508
topiramate	607516
topiramate	145590
topiramate	161900
topiramate	601665
topiramate	156000
topiramate	608622
topiramate	103780
topiramate	252320
topiramate	600351
topiramate	601042
topiramate	200170
topiramate	164230
topiramate	215140
topiramate	146110
topiramate	303110
topiramate	167870
topiramate	254770
olmesartan	146255
olmesartan	145500
olmesartan	215140
olmesartan	600351
olmesartan	256370
olmesartan	601367
olmesartan	208300
olmesartan	179600
olmesartan	102500
olmesartan	210050
olmesartan	203700
olmesartan	178600
olmesartan	125700
olmesartan	310468
olmesartan	607554
olmesartan	608583
olmesartan	268320
olmesartan	602068
olmesartan	176800
olmesartan	259500
theophylline	191390
theophylline	266600
theophylline	203700
theophylline	145590
theophylline	147530
theophylline	140600
theophylline	157300
theophylline	136200
theophylline	276300
theophylline	601367
theophylline	125310
theophylline	540000
theophylline	188050
theophylline	194200
theophylline	601004
theophylline	254400
theophylline	166760
theophylline	146850
theophylline	121200
theophylline	249100
argatroban	161900
argatroban	601367
argatroban	125310
argatroban	540000
argatroban	608622
argatroban	106400
argatroban	231200
argatroban	273800
argatroban	155100
argatroban	192200
argatroban	145500
argatroban	126200
argatroban	145600
argatroban	154276
argatroban	607225
argatroban	601042
argatroban	238800
argatroban	217150
argatroban	607554
argatroban	137750
liothyronine	188470
liothyronine	254200
liothyronine	604416
liothyronine	238800
liothyronine	256700
liothyronine	254500
liothyronine	268220
liothyronine	600634
liothyronine	600263
liothyronine	161900
liothyronine	608622
liothyronine	212130
liothyronine	146850
liothyronine	208920
liothyronine	115000
liothyronine	277440
liothyronine	174800
liothyronine	125852
liothyronine	212140
liothyronine	137400
disopyramide	607554
disopyramide	608583
disopyramide	217200
disopyramide	239350
disopyramide	608088
disopyramide	104130
disopyramide	147530
disopyramide	115195
disopyramide	179600
disopyramide	260570
disopyramide	212110
disopyramide	608622
disopyramide	194200
disopyramide	192200
disopyramide	161900
disopyramide	200170
disopyramide	157300
disopyramide	165199
disopyramide	102300
disopyramide	181500
lidocaine	608088
lidocaine	115000
lidocaine	140600
lidocaine	217200
lidocaine	145590
lidocaine	157300
lidocaine	607554
lidocaine	104130
lidocaine	608583
lidocaine	239350
lidocaine	165720
lidocaine	607459
lidocaine	126200
lidocaine	276300
lidocaine	166760
lidocaine	208230
lidocaine	133690
lidocaine	260970
lidocaine	176807
lidocaine	607850
pamidronic acid	602080
pamidronic acid	259660
pamidronic acid	127350
pamidronic acid	176800
pamidronic acid	605839
pamidronic acid	150600
pamidronic acid	607225
pamidronic acid	170900
pamidronic acid	176807
pamidronic acid	151400
pamidronic acid	236000
pamidronic acid	273300
pamidronic acid	137215
pamidronic acid	160300
pamidronic acid	601518
pamidronic acid	231090
pamidronic acid	211980
pamidronic acid	133239
pamidronic acid	247640
pamidronic acid	114500
acarbose	184700
acarbose	125852
acarbose	144650
acarbose	176800
acarbose	240400
acarbose	115300
acarbose	188050
acarbose	146500
acarbose	241519
acarbose	230800
acarbose	212140
acarbose	179830
acarbose	170900
acarbose	608320
acarbose	191800
acarbose	192000
acarbose	608622
acarbose	161900
acarbose	144010
acarbose	146255
venlafaxine	252320
venlafaxine	264120
venlafaxine	137580
venlafaxine	601665
venlafaxine	181500
venlafaxine	260970
venlafaxine	127750
venlafaxine	303110
venlafaxine	125310
venlafaxine	128101
venlafaxine	157950
venlafaxine	165199
venlafaxine	208230
venlafaxine	103780
venlafaxine	607498
venlafaxine	165720
venlafaxine	607459
venlafaxine	125320
venlafaxine	300494
venlafaxine	102300
conjugated estrogens	131200
conjugated estrogens	241100
conjugated estrogens	184700
conjugated estrogens	146110
conjugated estrogens	150699
conjugated estrogens	600082
conjugated estrogens	273300
conjugated estrogens	270960
conjugated estrogens	166710
conjugated estrogens	110100
conjugated estrogens	181460
conjugated estrogens	109200
conjugated estrogens	231090
conjugated estrogens	604416
conjugated estrogens	151590
conjugated estrogens	174800
conjugated estrogens	119500
conjugated estrogens	200170
conjugated estrogens	211980
conjugated estrogens	276300
travoprost	608622
travoprost	156190
travoprost	103100
travoprost	300494
travoprost	208300
travoprost	153880
travoprost	165199
travoprost	158280
travoprost	146110
travoprost	182830
travoprost	146500
travoprost	190310
travoprost	140600
travoprost	190400
travoprost	147530
travoprost	607225
travoprost	601042
travoprost	126200
travoprost	143100
travoprost	189600
atomoxetine	147530
atomoxetine	164230
atomoxetine	167870
atomoxetine	181500
atomoxetine	607499
atomoxetine	131300
atomoxetine	264120
atomoxetine	165199
atomoxetine	157300
atomoxetine	252320
atomoxetine	104300
atomoxetine	605055
atomoxetine	103780
atomoxetine	125320
atomoxetine	102100
atomoxetine	601665
atomoxetine	303110
atomoxetine	102300
atomoxetine	200170
atomoxetine	160750
bleomycin	223350
bleomycin	276300
bleomycin	151400
bleomycin	182280
bleomycin	601626
bleomycin	137800
bleomycin	254400
bleomycin	246470
bleomycin	114480
bleomycin	211980
bleomycin	268220
bleomycin	148000
bleomycin	259500
bleomycin	256700
bleomycin	126200
bleomycin	254450
bleomycin	246400
bleomycin	194070
bleomycin	170900
bleomycin	254500
morphine	608088
morphine	145590
morphine	140600
morphine	200170
morphine	103780
morphine	252320
morphine	102300
morphine	165720
morphine	607459
morphine	208230
morphine	133690
morphine	260970
morphine	607850
morphine	600082
morphine	109100
morphine	144010
morphine	125310
morphine	126200
morphine	113610
morphine	137580
bupivacaine	145590
bupivacaine	200170
bupivacaine	608088
bupivacaine	157300
bupivacaine	600082
bupivacaine	140600
bupivacaine	176807
bupivacaine	126200
bupivacaine	217200
bupivacaine	104130
bupivacaine	109200
bupivacaine	166760
bupivacaine	168100
bupivacaine	168600
bupivacaine	165720
bupivacaine	607459
bupivacaine	125310
bupivacaine	208230
bupivacaine	133690
bupivacaine	260970
tranexamic acid	273800
tranexamic acid	231200
tranexamic acid	188050
tranexamic acid	188030
tranexamic acid	206200
tranexamic acid	601608
tranexamic acid	147530
tranexamic acid	102300
tranexamic acid	165199
tranexamic acid	157300
tranexamic acid	250790
tranexamic acid	604416
tranexamic acid	107320
tranexamic acid	192200
tranexamic acid	178600
tranexamic acid	115300
tranexamic acid	277350
tranexamic acid	240400
tranexamic acid	134750
tranexamic acid	237500
desogestrel	102500
desogestrel	604416
desogestrel	215470
desogestrel	311360
desogestrel	109200
desogestrel	114480
desogestrel	601518
desogestrel	200170
desogestrel	241100
desogestrel	150699
desogestrel	146255
desogestrel	176807
desogestrel	110100
desogestrel	119500
desogestrel	605839
desogestrel	144700
desogestrel	151590
desogestrel	241519
desogestrel	600082
desogestrel	600351
mitomycin	276300
mitomycin	114500
mitomycin	114480
mitomycin	194070
mitomycin	247640
mitomycin	601626
mitomycin	236000
mitomycin	133239
mitomycin	256700
mitomycin	246470
mitomycin	268220
mitomycin	259500
mitomycin	170900
mitomycin	600263
mitomycin	254500
mitomycin	211980
mitomycin	188470
mitomycin	144700
mitomycin	175505
mitomycin	605839
bexarotene	236000
bexarotene	148000
bexarotene	247640
bexarotene	273300
bexarotene	188030
bexarotene	223350
bexarotene	109543
bexarotene	151400
bexarotene	114480
bexarotene	601626
bexarotene	233810
bexarotene	604416
bexarotene	151590
bexarotene	137215
bexarotene	133239
bexarotene	114500
bexarotene	182280
bexarotene	267730
bexarotene	246470
bexarotene	205700
ibutilide	115000
ibutilide	608622
ibutilide	115195
ibutilide	161900
ibutilide	107320
ibutilide	194200
ibutilide	601367
ibutilide	226000
ibutilide	200170
ibutilide	212112
ibutilide	157300
ibutilide	217200
ibutilide	239350
ibutilide	248190
ibutilide	127350
ibutilide	189800
ibutilide	125310
ibutilide	540000
ibutilide	305300
ibutilide	179600
chlorthalidone	215140
chlorthalidone	600351
chlorthalidone	146255
chlorthalidone	256370
chlorthalidone	208300
chlorthalidone	210050
chlorthalidone	203700
chlorthalidone	166300
chlorthalidone	145500
chlorthalidone	102500
chlorthalidone	125700
chlorthalidone	176800
chlorthalidone	259500
chlorthalidone	114500
chlorthalidone	143880
chlorthalidone	601367
chlorthalidone	607554
chlorthalidone	608583
chlorthalidone	146110
chlorthalidone	167320
valproic acid	127750
valproic acid	168600
valproic acid	143465
valproic acid	143100
valproic acid	157300
valproic acid	300125
valproic acid	276300
valproic acid	147530
valproic acid	168100
valproic acid	608033
valproic acid	137580
valproic acid	132090
valproic acid	114580
valproic acid	102300
valproic acid	605021
valproic acid	263800
valproic acid	300491
valproic acid	212050
valproic acid	165199
valproic acid	607682
zolmitriptan	300125
zolmitriptan	607508
zolmitriptan	607501
zolmitriptan	607516
zolmitriptan	607498
zolmitriptan	145590
zolmitriptan	215140
zolmitriptan	600351
zolmitriptan	208300
zolmitriptan	210050
zolmitriptan	203700
zolmitriptan	103780
zolmitriptan	164230
zolmitriptan	601042
zolmitriptan	200170
zolmitriptan	160750
zolmitriptan	190400
zolmitriptan	125852
zolmitriptan	156000
zolmitriptan	125320
acetaminophen	165720
acetaminophen	208230
acetaminophen	607850
acetaminophen	607459
acetaminophen	150600
acetaminophen	133690
acetaminophen	136200
acetaminophen	252320
acetaminophen	260970
acetaminophen	300125
acetaminophen	607508
acetaminophen	607501
acetaminophen	607516
acetaminophen	607498
acetaminophen	133600
acetaminophen	158280
acetaminophen	102300
acetaminophen	125310
acetaminophen	106400
acetaminophen	604416
codeine	147530
codeine	165720
codeine	208230
codeine	607850
codeine	607459
codeine	102300
codeine	103780
codeine	158280
codeine	260970
codeine	150600
codeine	160300
codeine	133690
codeine	175100
codeine	134750
codeine	143100
codeine	179600
codeine	607225
codeine	254800
codeine	252320
codeine	606842
dihydroergotamine	607508
dihydroergotamine	607516
dihydroergotamine	607501
dihydroergotamine	607498
dihydroergotamine	156000
dihydroergotamine	168100
dihydroergotamine	161900
dihydroergotamine	601682
dihydroergotamine	158280
dihydroergotamine	168600
dihydroergotamine	601042
dihydroergotamine	200170
dihydroergotamine	160750
dihydroergotamine	190400
dihydroergotamine	137750
dihydroergotamine	137760
dihydroergotamine	607499
dihydroergotamine	132100
dihydroergotamine	218200
dihydroergotamine	136200
amitriptyline	143465
amitriptyline	167870
amitriptyline	600631
amitriptyline	600808
amitriptyline	160750
amitriptyline	181500
amitriptyline	157300
amitriptyline	113610
amitriptyline	603165
amitriptyline	200170
amitriptyline	601042
amitriptyline	608088
amitriptyline	136200
amitriptyline	602068
amitriptyline	145590
amitriptyline	165720
amitriptyline	607459
amitriptyline	208230
amitriptyline	133690
amitriptyline	260970
tolcapone	125320
tolcapone	102300
tolcapone	127750
tolcapone	143100
tolcapone	104300
tolcapone	145590
tolcapone	190300
tolcapone	190310
tolcapone	606703
tolcapone	137580
tolcapone	181500
tolcapone	128101
tolcapone	226150
tolcapone	158280
tolcapone	107550
tolcapone	601042
tolcapone	161900
tolcapone	608622
tolcapone	605055
[truncated: 9,861 more rows]
