# Supplementary material for: DDA-SKF: Predicting Drug–Disease Associations Using Similarity Kernel Fusion
Source: Front Pharmacol. 2022 Jan 13;12:784171. doi: 10.3389/fphar.2021.784171 (PMC8792612; doi:10.3389/fphar.2021.784171)
Supplement: Supplementary file 3 [file Table1.XLSX]

## Sheet: TableS1
drugName	diseaseOMIM IDS
leuprolide	114480
leuprolide	146110
leuprolide	270960
leuprolide	241100
leuprolide	192000
sermorelin	176807
sermorelin	601518
sermorelin	131200
sermorelin	304900
sermorelin	125700
goserelin	150699
goserelin	600082
goserelin	604416
goserelin	270960
goserelin	166710
salmon calcitonin	102500
salmon calcitonin	176807
salmon calcitonin	601518
salmon calcitonin	131200
salmon calcitonin	114480
desmopressin	167870
desmopressin	602522
desmopressin	604416
desmopressin	239350
desmopressin	263800
vasopressin	600808
vasopressin	600631
vasopressin	604416
vasopressin	134430
vasopressin	176807
cyclosporine	188030
cyclosporine	181000
cyclosporine	233810
cyclosporine	126200
cyclosporine	208920
octreotide	188050
octreotide	157300
octreotide	166710
octreotide	208550
octreotide	176807
pyridoxal phosphate	607682
pyridoxal phosphate	607681
pyridoxal phosphate	607628
pyridoxal phosphate	607631
pyridoxal phosphate	300491
cyanocobalamin	276300
cyanocobalamin	247640
cyanocobalamin	236000
cyanocobalamin	137215
cyanocobalamin	267730
choline	150600
choline	133690
choline	175100
choline	145590
choline	157300
arginine	608033
arginine	605021
arginine	217200
arginine	218200
arginine	312910
ascorbic acid	230450
ascorbic acid	266120
ascorbic acid	231900
ascorbic acid	179830
ascorbic acid	134510
adenosine phosphate	276300
adenosine phosphate	109543
adenosine phosphate	151400
adenosine phosphate	247640
adenosine phosphate	212110
calcitriol	241519
calcitriol	259660
calcitriol	102500
calcitriol	604416
calcitriol	166710
riboflavin	157300
riboflavin	170900
riboflavin	276300
riboflavin	158280
riboflavin	161900
ergocalciferol	166710
ergocalciferol	102500
ergocalciferol	115300
ergocalciferol	277460
ergocalciferol	604416
alanine	217200
alanine	276300
alanine	147530
alanine	181500
alanine	239350
vitamin a	604416
vitamin a	146255
vitamin a	241519
vitamin a	151590
vitamin a	277440
vitamin e	206200
vitamin e	127750
vitamin e	250790
vitamin e	181500
vitamin e	168600
pyridoxine	607682
pyridoxine	607681
pyridoxine	607628
pyridoxine	607631
pyridoxine	300491
isoleucine	182830
isoleucine	217200
isoleucine	103780
isoleucine	147530
isoleucine	220120
cholecalciferol	146255
cholecalciferol	277440
cholecalciferol	241519
cholecalciferol	259660
cholecalciferol	604416
pravastatin	608320
pravastatin	144650
pravastatin	277460
pravastatin	161900
pravastatin	188050
fluvoxamine	131300
fluvoxamine	252320
fluvoxamine	607499
fluvoxamine	143465
fluvoxamine	260970
valsartan	146255
valsartan	145500
valsartan	215140
valsartan	179600
valsartan	600351
ramipril	125310
ramipril	608320
ramipril	215140
ramipril	600351
ramipril	602522
masoprocol	215470
masoprocol	311360
masoprocol	102500
masoprocol	125600
masoprocol	148100
flunisolide	233810
flunisolide	210050
flunisolide	191390
flunisolide	266600
flunisolide	146850
baclofen	606798
baclofen	606703
baclofen	161900
baclofen	176800
baclofen	114500
amphetamine	264120
amphetamine	601665
amphetamine	303110
amphetamine	147530
amphetamine	167870
lorazepam	601042
lorazepam	131300
lorazepam	103780
lorazepam	217200
lorazepam	164230
esmolol	157700
esmolol	110100
esmolol	137750
esmolol	190300
esmolol	607554
bortezomib	236000
bortezomib	267730
bortezomib	147530
bortezomib	170900
bortezomib	188050
carbidopa	104300
carbidopa	127750
carbidopa	605055
carbidopa	601042
carbidopa	143100
phentermine	143465
phentermine	608088
phentermine	167870
phentermine	165199
phentermine	146110
tramadol	608088
tramadol	145590
tramadol	601042
tramadol	260970
tramadol	140600
betaxolol	137760
betaxolol	157700
betaxolol	110100
betaxolol	601682
betaxolol	190300
erythromycin	208550
erythromycin	134750
erythromycin	600263
erythromycin	264120
erythromycin	255900
caffeine	208550
caffeine	600807
caffeine	210050
caffeine	165720
caffeine	208230
sildenafil	608622
sildenafil	109350
sildenafil	608320
sildenafil	145500
sildenafil	190310
dofetilide	115195
dofetilide	608622
dofetilide	194200
dofetilide	161900
dofetilide	226000
reserpine	145500
reserpine	179600
reserpine	215140
reserpine	146255
reserpine	208300
ticlopidine	601367
ticlopidine	125310
ticlopidine	540000
ticlopidine	275000
ticlopidine	236000
adapalene	147530
adapalene	266600
adapalene	601626
adapalene	276300
adapalene	165720
midodrine	147530
midodrine	200170
midodrine	600082
midodrine	161900
midodrine	608622
pantoprazole	304790
pantoprazole	133239
pantoprazole	137215
pantoprazole	182280
pantoprazole	190300
torasemide	203700
torasemide	256370
torasemide	210050
torasemide	143880
torasemide	102500
citalopram	252320
citalopram	137580
citalopram	607499
citalopram	143465
citalopram	300494
eletriptan	156000
eletriptan	540000
eletriptan	132100
eletriptan	607499
eletriptan	145590
moxifloxacin	600807
moxifloxacin	166760
moxifloxacin	247640
moxifloxacin	266600
moxifloxacin	236000
isoetharine	191390
isoetharine	137750
isoetharine	203700
isoetharine	266600
isoetharine	147540
glimepiride	184700
glimepiride	125852
glimepiride	144650
glimepiride	176800
glimepiride	240400
guanadrel	146255
guanadrel	147530
guanadrel	176800
guanadrel	146110
guanadrel	264120
lovastatin	144650
lovastatin	601367
lovastatin	277460
lovastatin	145500
lovastatin	276300
pregabalin	217200
pregabalin	260970
pregabalin	157300
pregabalin	607628
pregabalin	125320
methyclothiazide	161900
methyclothiazide	600351
methyclothiazide	608622
methyclothiazide	208300
methyclothiazide	256370
alclometasone	208550
alclometasone	600807
alclometasone	276300
alclometasone	125600
alclometasone	208920
butalbital	217200
butalbital	161900
butalbital	608622
butalbital	300125
butalbital	190310
cladribine	247640
cladribine	236000
cladribine	267730
cladribine	223350
cladribine	601626
mesalazine	147530
mesalazine	604416
mesalazine	104130
mesalazine	140600
mesalazine	191390
benzatropine	145590
benzatropine	104300
benzatropine	102300
benzatropine	127750
benzatropine	147540
ziprasidone	168600
ziprasidone	164230
ziprasidone	168100
ziprasidone	127750
ziprasidone	125320
cabergoline	181500
cabergoline	168100
cabergoline	168600
cabergoline	157300
cabergoline	164230
phenytoin	239350
phenytoin	300491
phenytoin	607631
phenytoin	607682
phenytoin	607681
diethylstilbestrol	114480
diethylstilbestrol	215470
diethylstilbestrol	311360
diethylstilbestrol	176807
diethylstilbestrol	102500
clotrimazole	602068
clotrimazole	104130
clotrimazole	258360
clotrimazole	278200
clotrimazole	137400
carmustine	223350
carmustine	601626
carmustine	151400
carmustine	246470
carmustine	182280
metoprolol	115000
metoprolol	137750
metoprolol	194200
metoprolol	171300
metoprolol	146255
ropinirole	181500
ropinirole	104300
ropinirole	127750
ropinirole	605055
ropinirole	601042
isradipine	125310
isradipine	607554
isradipine	608583
isradipine	146255
isradipine	145500
topiramate	607498
topiramate	607501
topiramate	607508
topiramate	607516
topiramate	145590
olmesartan	146255
olmesartan	145500
olmesartan	215140
olmesartan	600351
olmesartan	256370
theophylline	191390
theophylline	266600
theophylline	203700
theophylline	145590
theophylline	147530
argatroban	161900
argatroban	601367
argatroban	125310
argatroban	540000
argatroban	608622
liothyronine	188470
liothyronine	254200
liothyronine	604416
liothyronine	238800
liothyronine	256700
disopyramide	607554
disopyramide	608583
disopyramide	217200
disopyramide	239350
disopyramide	608088
lidocaine	608088
lidocaine	115000
lidocaine	140600
lidocaine	217200
lidocaine	145590
pamidronic acid	602080
pamidronic acid	259660
pamidronic acid	127350
pamidronic acid	176800
pamidronic acid	605839
acarbose	184700
acarbose	125852
acarbose	144650
acarbose	176800
acarbose	240400
venlafaxine	252320
venlafaxine	264120
venlafaxine	137580
venlafaxine	601665
venlafaxine	181500
conjugated estrogens	131200
conjugated estrogens	241100
conjugated estrogens	184700
conjugated estrogens	146110
conjugated estrogens	150699
travoprost	608622
travoprost	156190
travoprost	103100
travoprost	300494
travoprost	208300
atomoxetine	147530
atomoxetine	164230
atomoxetine	167870
atomoxetine	181500
atomoxetine	607499
bleomycin	223350
bleomycin	276300
bleomycin	151400
bleomycin	182280
bleomycin	601626
morphine	608088
morphine	145590
morphine	140600
morphine	200170
morphine	103780
bupivacaine	145590
bupivacaine	200170
bupivacaine	608088
bupivacaine	157300
bupivacaine	600082
tranexamic acid	273800
tranexamic acid	231200
tranexamic acid	188050
tranexamic acid	188030
tranexamic acid	206200
desogestrel	102500
desogestrel	604416
desogestrel	215470
desogestrel	311360
desogestrel	109200
mitomycin	276300
mitomycin	114500
mitomycin	114480
mitomycin	194070
mitomycin	247640
bexarotene	236000
bexarotene	148000
bexarotene	247640
bexarotene	273300
bexarotene	188030
ibutilide	115000
ibutilide	608622
ibutilide	115195
ibutilide	161900
ibutilide	107320
chlorthalidone	215140
chlorthalidone	600351
chlorthalidone	146255
chlorthalidone	256370
chlorthalidone	208300
valproic acid	127750
valproic acid	168600
valproic acid	143465
valproic acid	143100
valproic acid	157300
zolmitriptan	300125
zolmitriptan	607508
zolmitriptan	607501
zolmitriptan	607516
zolmitriptan	607498
acetaminophen	165720
acetaminophen	208230
acetaminophen	607850
acetaminophen	607459
acetaminophen	150600
codeine	147530
codeine	165720
codeine	208230
codeine	607850
codeine	607459
dihydroergotamine	607508
dihydroergotamine	607516
dihydroergotamine	607501
dihydroergotamine	607498
dihydroergotamine	156000
amitriptyline	143465
amitriptyline	167870
amitriptyline	600631
amitriptyline	600808
amitriptyline	160750
tolcapone	125320
tolcapone	102300
tolcapone	127750
tolcapone	143100
tolcapone	104300
fluorometholone	233810
fluorometholone	208550
fluorometholone	600807
fluorometholone	276300
fluorometholone	147540
nitroprusside	276300
nitroprusside	189800
nitroprusside	146255
nitroprusside	217200
nitroprusside	239350
hydromorphone	145590
hydromorphone	140600
hydromorphone	260970
hydromorphone	102300
hydromorphone	103780
indomethacin	150600
indomethacin	175100
indomethacin	145590
indomethacin	134750
indomethacin	252320
metformin	125852
metformin	144650
metformin	312910
metformin	218200
metformin	113610
ipratropium	226150
ipratropium	190310
ipratropium	191390
ipratropium	266600
ipratropium	168100
methadone	102300
methadone	126200
methadone	157300
methadone	200170
methadone	160750
olanzapine	137580
olanzapine	182830
olanzapine	127750
olanzapine	143465
olanzapine	125320
atenolol	161900
atenolol	608622
atenolol	600807
atenolol	208550
atenolol	190300
pimecrolimus	144700
pimecrolimus	605839
pimecrolimus	208920
pimecrolimus	173200
pimecrolimus	145200
omeprazole	133239
omeprazole	137215
omeprazole	226150
omeprazole	190300
omeprazole	264120
terfenadine	145590
terfenadine	168100
terfenadine	125320
terfenadine	226150
terfenadine	190310
diltiazem	115000
diltiazem	115195
diltiazem	145500
diltiazem	194200
diltiazem	146255
alfuzosin	161900
alfuzosin	608622
alfuzosin	157950
alfuzosin	179600
alfuzosin	109200
minoxidil	146255
minoxidil	145500
minoxidil	114580
minoxidil	212050
minoxidil	215140
megestrol acetate	131200
megestrol acetate	184700
megestrol acetate	102500
megestrol acetate	276300
megestrol acetate	151590
tioguanine	247640
tioguanine	109543
tioguanine	151400
tioguanine	266600
tioguanine	276300
methylergometrine	300125
methylergometrine	607508
methylergometrine	607501
methylergometrine	607516
methylergometrine	607498
buclizine	147540
buclizine	168100
buclizine	158280
buclizine	226150
buclizine	125320
chlorzoxazone	236000
chlorzoxazone	137580
chlorzoxazone	275000
chlorzoxazone	208550
chlorzoxazone	600807
aminoglutethimide	114480
aminoglutethimide	147530
aminoglutethimide	212050
aminoglutethimide	114580
aminoglutethimide	143465
vinorelbine	276300
vinorelbine	247640
vinorelbine	109543
vinorelbine	601626
vinorelbine	267730
clozapine	137580
clozapine	164230
clozapine	300494
clozapine	147530
clozapine	127750
sucralfate	608622
sucralfate	600263
sucralfate	147530
sucralfate	188050
sucralfate	133239
doxylamine	158280
doxylamine	168100
doxylamine	226150
doxylamine	140850
doxylamine	147530
levonorgestrel	102500
levonorgestrel	604416
levonorgestrel	215470
levonorgestrel	114480
levonorgestrel	311360
norepinephrine	208550
norepinephrine	600807
norepinephrine	601682
norepinephrine	147540
norepinephrine	137750
meprobamate	147530
meprobamate	157300
meprobamate	103780
meprobamate	189600
meprobamate	167870
timolol	607508
timolol	607516
timolol	607501
timolol	607498
timolol	156190
treprostinil	608622
treprostinil	188030
treprostinil	145500
treprostinil	608320
treprostinil	109350
trihexyphenidyl	168600
trihexyphenidyl	125320
trihexyphenidyl	226150
trihexyphenidyl	145590
trihexyphenidyl	190310
mexiletine	607554
mexiletine	608583
mexiletine	147530
mexiletine	217200
mexiletine	104130
dexrazoxane	115195
dexrazoxane	212110
dexrazoxane	194200
dexrazoxane	212140
dexrazoxane	109800
amlodipine	601367
amlodipine	146255
amlodipine	608583
amlodipine	144010
amlodipine	157950
tacrine	254200
tacrine	168100
tacrine	127750
tacrine	181500
tacrine	168600
triamterene	161900
triamterene	608622
triamterene	256370
triamterene	166300
triamterene	146255
valrubicin	247640
valrubicin	276300
valrubicin	236000
valrubicin	601626
valrubicin	223350
procyclidine	226150
procyclidine	190310
procyclidine	145590
procyclidine	104300
procyclidine	127750
phenylephrine	208550
phenylephrine	600807
phenylephrine	156190
phenylephrine	303110
phenylephrine	158280
digoxin	115000
digoxin	601367
digoxin	114580
digoxin	107320
digoxin	194200
nimodipine	608622
nimodipine	161900
nimodipine	540000
nimodipine	179600
nimodipine	107320
beclomethasone dipropionate	233810
beclomethasone dipropionate	210050
beclomethasone dipropionate	191390
beclomethasone dipropionate	146850
beclomethasone dipropionate	147540
progesterone	215470
progesterone	131200
progesterone	114480
progesterone	192000
progesterone	604416
phenylpropanolamine	208550
phenylpropanolamine	600807
phenylpropanolamine	143465
phenylpropanolamine	145590
phenylpropanolamine	161900
sorafenib	247640
sorafenib	276300
sorafenib	211980
sorafenib	109800
sorafenib	194070
zoledronic acid	166710
zoledronic acid	102400
zoledronic acid	166300
zoledronic acid	114480
zoledronic acid	114500
nisoldipine	125310
nisoldipine	146255
nisoldipine	215140
nisoldipine	600351
nisoldipine	145500
alprazolam	131300
alprazolam	164230
alprazolam	601042
alprazolam	103780
alprazolam	217200
ardeparin	601367
ardeparin	231200
ardeparin	273800
ardeparin	155100
ardeparin	227300
loxapine	137580
loxapine	168100
loxapine	168600
loxapine	164230
loxapine	147530
rosiglitazone	144650
rosiglitazone	125852
rosiglitazone	184700
rosiglitazone	176800
rosiglitazone	240400
pramipexole	181500
pramipexole	104300
pramipexole	127750
pramipexole	605055
pramipexole	601042
acetohexamide	184700
acetohexamide	125852
acetohexamide	144650
acetohexamide	176800
acetohexamide	240400
miglustat	600496
miglustat	125853
miglustat	125850
miglustat	125851
miglustat	607554
spironolactone	203700
spironolactone	146255
spironolactone	166300
spironolactone	256370
spironolactone	210050
methylphenidate	264120
methylphenidate	601665
methylphenidate	167870
methylphenidate	303110
methylphenidate	147530
hyoscyamine	168100
hyoscyamine	145590
hyoscyamine	109350
hyoscyamine	191390
hyoscyamine	125320
streptozocin	276300
streptozocin	109543
streptozocin	247640
streptozocin	267730
streptozocin	151400
prochlorperazine	181500
prochlorperazine	156190
prochlorperazine	300494
prochlorperazine	147530
prochlorperazine	137580
cyproheptadine	601042
cyproheptadine	145590
cyproheptadine	607508
cyproheptadine	607516
cyproheptadine	607501
bendroflumethiazide	208300
bendroflumethiazide	203700
bendroflumethiazide	146255
bendroflumethiazide	210050
bendroflumethiazide	166300
allopurinol	259500
allopurinol	114500
allopurinol	176800
allopurinol	276300
allopurinol	604278
trimethoprim	600807
trimethoprim	276300
trimethoprim	114480
trimethoprim	144700
trimethoprim	266600
gemcitabine	276300
gemcitabine	247640
gemcitabine	109543
gemcitabine	114500
gemcitabine	151400
betamethasone	233810
betamethasone	208550
betamethasone	147540
betamethasone	276300
betamethasone	223350
teniposide	276300
teniposide	601626
teniposide	246470
teniposide	151400
teniposide	268220
epirubicin	247640
epirubicin	236000
epirubicin	137215
epirubicin	223350
epirubicin	601626
lansoprazole	304790
lansoprazole	133239
lansoprazole	137215
lansoprazole	190300
lansoprazole	128101
dipivefrin	608622
dipivefrin	208550
dipivefrin	600807
dipivefrin	156190
dipivefrin	103100
levothyroxine	188470
levothyroxine	254200
levothyroxine	238800
levothyroxine	256700
levothyroxine	254500
meperidine	143465
meperidine	252320
meperidine	167870
meperidine	157300
meperidine	102300
prazosin	144110
prazosin	171300
prazosin	607554
prazosin	146255
prazosin	131300
imipramine	181500
imipramine	252320
imipramine	304900
imipramine	125700
imipramine	164230
nabumetone	165720
nabumetone	208230
nabumetone	607850
nabumetone	607459
nabumetone	145590
sodium tetradecyl sulfate	188050
sodium tetradecyl sulfate	607554
sodium tetradecyl sulfate	276300
sodium tetradecyl sulfate	246470
sodium tetradecyl sulfate	223350
ketorolac	140600
ketorolac	165720
ketorolac	607459
ketorolac	208230
ketorolac	607850
quinine	115000
quinine	607554
quinine	608583
quinine	157300
quinine	109350
dronabinol	144650
dronabinol	125320
dronabinol	605055
dronabinol	104300
dronabinol	601367
montelukast	191390
montelukast	266600
montelukast	203700
montelukast	276300
montelukast	236000
fluoxetine	143465
fluoxetine	137580
fluoxetine	147530
fluoxetine	127750
fluoxetine	160750
chlordiazepoxide	167870
chlordiazepoxide	252320
chlordiazepoxide	601042
chlordiazepoxide	217200
chlordiazepoxide	145590
duloxetine	164230
duloxetine	143465
duloxetine	167870
duloxetine	131300
duloxetine	303110
chlorpromazine	147530
chlorpromazine	137580
chlorpromazine	164230
chlorpromazine	158280
chlorpromazine	143465
lenalidomide	147530
lenalidomide	266600
lenalidomide	246300
lenalidomide	140600
lenalidomide	170900
raloxifene	176807
raloxifene	215470
raloxifene	311360
raloxifene	601518
raloxifene	192000
celecoxib	133690
celecoxib	150600
celecoxib	145590
celecoxib	133239
celecoxib	134750
brimonidine	608622
brimonidine	156190
brimonidine	601042
brimonidine	171300
brimonidine	103100
sotalol	208550
sotalol	600807
sotalol	115000
sotalol	210050
sotalol	194200
buspirone	181500
buspirone	182830
buspirone	268320
buspirone	145590
buspirone	225755
miglitol	184700
miglitol	125852
miglitol	144650
miglitol	176800
miglitol	240400
fosinopril	125310
fosinopril	608320
fosinopril	602522
fosinopril	145500
fosinopril	215140
entacapone	125320
entacapone	127750
entacapone	143100
entacapone	102300
entacapone	104300
oxycodone	608088
oxycodone	145590
oxycodone	140600
oxycodone	103780
oxycodone	165720
flutamide	114480
flutamide	276300
flutamide	215470
flutamide	147530
flutamide	311360
tolmetin	147530
tolmetin	150600
tolmetin	133690
tolmetin	175100
tolmetin	145590
cimetidine	600263
cimetidine	601665
cimetidine	226150
cimetidine	133239
cimetidine	190300
haloperidol	260970
haloperidol	164230
haloperidol	168600
haloperidol	300494
haloperidol	143465
triflupromazine	181500
triflupromazine	158280
triflupromazine	260970
triflupromazine	168100
triflupromazine	607459
valproic acid	607508
valproic acid	217200
valproic acid	607516
valproic acid	607501
valproic acid	607498
dextromethorphan	147530
dextromethorphan	158280
dextromethorphan	102300
dextromethorphan	140600
dextromethorphan	147540
cisplatin	268220
cisplatin	194070
cisplatin	137215
cisplatin	247640
cisplatin	114500
trandolapril	125310
trandolapril	608320
trandolapril	602522
trandolapril	145500
trandolapril	215140
carteolol	137760
carteolol	600807
carteolol	208550
carteolol	601682
carteolol	157700
alitretinoin	604416
alitretinoin	146255
alitretinoin	276300
alitretinoin	601626
alitretinoin	277440
metolazone	600351
metolazone	208300
metolazone	256370
metolazone	203700
metolazone	146255
cinchocaine	115000
cinchocaine	608088
cinchocaine	607554
cinchocaine	217200
cinchocaine	171300
erlotinib	605839
erlotinib	114480
erlotinib	276300
erlotinib	114550
erlotinib	247640
mephenytoin	217200
mephenytoin	115000
mephenytoin	239350
mephenytoin	165199
mephenytoin	147530
rofecoxib	147530
rofecoxib	140600
rofecoxib	607850
rofecoxib	208230
rofecoxib	607459
cefdinir	600807
cefdinir	145590
cefdinir	266600
cefdinir	161900
cefdinir	608622
guanidine	276300
guanidine	254800
guanidine	260970
guanidine	181500
guanidine	147530
ciprofloxacin	600807
ciprofloxacin	247640
ciprofloxacin	223350
ciprofloxacin	191390
ciprofloxacin	601626
nortriptyline	181500
nortriptyline	304900
nortriptyline	125700
nortriptyline	125310
nortriptyline	263800
vincristine	151400
vincristine	182280
vincristine	254400
vincristine	273300
vincristine	109800
benazepril	125310
benazepril	608320
benazepril	145500
benazepril	602522
benazepril	215140
fluorouracil	133239
fluorouracil	144700
fluorouracil	247640
fluorouracil	176807
fluorouracil	246470
pyridostigmine	125320
pyridostigmine	104300
pyridostigmine	605055
pyridostigmine	160750
pyridostigmine	157950
desoximetasone	208550
desoximetasone	133600
desoximetasone	125600
desoximetasone	147540
desoximetasone	208920
azelaic acid	157300
azelaic acid	147530
azelaic acid	102300
azelaic acid	165199
azelaic acid	217200
zafirlukast	600807
zafirlukast	210050
zafirlukast	166760
zafirlukast	276300
zafirlukast	161900
propylthiouracil	188050
propylthiouracil	255900
propylthiouracil	276300
propylthiouracil	140300
propylthiouracil	236000
pentostatin	247640
pentostatin	194200
pentostatin	109543
pentostatin	236000
pentostatin	151400
piroxicam	147530
piroxicam	133690
piroxicam	150600
piroxicam	175100
piroxicam	145590
lamotrigine	137580
lamotrigine	164230
lamotrigine	300494
lamotrigine	104300
lamotrigine	125600
hydroxyzine	158280
hydroxyzine	147540
hydroxyzine	608088
hydroxyzine	143465
hydroxyzine	300494
bosentan	608622
bosentan	137750
bosentan	601682
bosentan	137760
bosentan	109350
methotrexate	151400
methotrexate	256700
methotrexate	194070
methotrexate	211980
methotrexate	137800
carbamazepine	217200
carbamazepine	115000
carbamazepine	182830
carbamazepine	601042
carbamazepine	165150
fondaparinux	601367
fondaparinux	231200
fondaparinux	273800
fondaparinux	155100
fondaparinux	192200
vinblastine	247640
vinblastine	223350
vinblastine	194070
vinblastine	267730
vinblastine	601626
propranolol	607508
propranolol	607516
propranolol	607501
propranolol	607554
propranolol	607498
atropine	168100
atropine	125320
atropine	168600
atropine	109350
atropine	191390
fenoprofen	150600
fenoprofen	133690
fenoprofen	145590
fenoprofen	175100
fenoprofen	157300
clonidine	200170
clonidine	181500
clonidine	260970
clonidine	608583
clonidine	146255
valdecoxib	147530
valdecoxib	150600
valdecoxib	133690
valdecoxib	175100
valdecoxib	145590
levocarnitine	310468
levocarnitine	276300
levocarnitine	217200
levocarnitine	602068
levocarnitine	259500
enalapril	161900
enalapril	125310
enalapril	608320
enalapril	602522
enalapril	145500
nizatidine	254200
nizatidine	133239
nizatidine	137215
nizatidine	226150
nizatidine	190300
diclofenac	133690
diclofenac	145590
diclofenac	175100
diclofenac	157300
diclofenac	134750
fluticasone propionate	210050
fluticasone propionate	191390
fluticasone propionate	266600
fluticasone propionate	233810
fluticasone propionate	151590
doxazosin	157950
doxazosin	607554
doxazosin	144110
doxazosin	146255
doxazosin	608583
fluocinolone acetonide	233810
fluocinolone acetonide	208550
fluocinolone acetonide	125600
fluocinolone acetonide	166760
fluocinolone acetonide	133600
ethosuximide	239350
ethosuximide	276300
ethosuximide	161900
ethosuximide	607631
ethosuximide	300491
amiloride	600351
amiloride	203700
amiloride	256370
amiloride	146255
amiloride	210050
ulobetasol	208550
ulobetasol	600807
ulobetasol	208920
ulobetasol	133600
ulobetasol	125600
labetalol	600807
labetalol	208550
labetalol	146255
labetalol	190300
labetalol	210050
medroxyprogesterone acetate	184700
medroxyprogesterone acetate	215470
medroxyprogesterone acetate	114480
medroxyprogesterone acetate	241100
medroxyprogesterone acetate	604416
cisapride	109350
cisapride	190310
cisapride	147540
cisapride	607554
cisapride	600263
sulindac	150600
sulindac	145590
sulindac	133600
sulindac	157300
sulindac	252320
chloroquine	152700
chloroquine	212110
chloroquine	188030
chloroquine	246300
chloroquine	126200
butorphanol	608088
butorphanol	145590
butorphanol	140600
butorphanol	103780
butorphanol	165720
bisoprolol	161900
bisoprolol	608622
bisoprolol	600807
bisoprolol	208550
bisoprolol	190300
imatinib	223350
imatinib	144700
imatinib	236000
imatinib	605839
imatinib	601626
triamcinolone	600807
triamcinolone	233810
triamcinolone	125600
triamcinolone	276300
triamcinolone	146850
nicardipine	179600
nicardipine	145500
nicardipine	125310
nicardipine	607554
nicardipine	200170
fluphenazine	145590
fluphenazine	147530
fluphenazine	137580
fluphenazine	127750
fluphenazine	164230
testosterone	131200
testosterone	102500
testosterone	192000
testosterone	176807
testosterone	311360
niacin	217200
niacin	239350
niacin	608320
niacin	277460
niacin	260480
alendronic acid	102400
alendronic acid	276300
alendronic acid	143880
alendronic acid	254500
alendronic acid	166300
clofarabine	109543
clofarabine	276300
clofarabine	151400
clofarabine	236000
clofarabine	267730
prednisone	600807
prednisone	215140
prednisone	246300
prednisone	601608
prednisone	236000
clofibrate	144010
clofibrate	236000
clofibrate	276300
clofibrate	260480
clofibrate	103780
astemizole	200170
astemizole	147530
astemizole	600082
astemizole	140850
astemizole	304790
adenosine	276300
adenosine	601367
adenosine	208550
adenosine	600807
adenosine	210050
simvastatin	608320
simvastatin	144650
simvastatin	601367
simvastatin	277460
simvastatin	260480
pemetrexed	114480
pemetrexed	247640
pemetrexed	114500
pemetrexed	137215
pemetrexed	109543
gonadorelin	161900
gonadorelin	608622
gonadorelin	176807
gonadorelin	601518
gonadorelin	607554
dextropropoxyphene	608088
dextropropoxyphene	140600
dextropropoxyphene	102300
dextropropoxyphene	103780
dextropropoxyphene	165720
leucovorin	161900
leucovorin	608622
leucovorin	126200
leucovorin	166710
leucovorin	147530
dyphylline	194200
dyphylline	191390
dyphylline	203700
dyphylline	266600
dyphylline	601367
pentazocine	608088
pentazocine	145590
pentazocine	140600
pentazocine	165720
pentazocine	607459
magnesium sulfate	161900
magnesium sulfate	608622
magnesium sulfate	600631
magnesium sulfate	600808
magnesium sulfate	304900
latanoprost	608622
latanoprost	156190
latanoprost	103100
latanoprost	300494
latanoprost	208300
estrone	114480
estrone	176807
estrone	102500
estrone	192000
estrone	601518
mecamylamine	168100
mecamylamine	146255
mecamylamine	181500
mecamylamine	126200
mecamylamine	119500
acamprosate	147530
acamprosate	145590
acamprosate	157300
acamprosate	167870
acamprosate	252320
verapamil	194200
verapamil	226000
verapamil	212112
verapamil	146255
verapamil	212130
epinephrine	210050
epinephrine	146500
epinephrine	145590
epinephrine	608088
epinephrine	161900
sumatriptan	607508
sumatriptan	607516
sumatriptan	607501
sumatriptan	607498
sumatriptan	145590
chlorpropamide	184700
chlorpropamide	125852
chlorpropamide	144650
chlorpropamide	176800
chlorpropamide	240400
galantamine	168100
galantamine	254200
galantamine	127750
galantamine	168600
galantamine	181500
tamoxifen	215470
tamoxifen	176807
tamoxifen	311360
tamoxifen	102500
tamoxifen	270960
losartan	256370
losartan	215140
losartan	600351
losartan	167870
losartan	608320
thioridazine	137580
thioridazine	145590
thioridazine	147530
thioridazine	182830
thioridazine	127750
warfarin	188050
warfarin	194200
warfarin	115000
warfarin	226000
warfarin	145600
pentosan polysulfate	188050
pentosan polysulfate	125310
pentosan polysulfate	161900
pentosan polysulfate	190310
pentosan polysulfate	109350
fludrocortisone	192000
fludrocortisone	233810
fludrocortisone	131200
fludrocortisone	125600
fludrocortisone	208550
moexipril	125310
moexipril	608320
moexipril	145500
moexipril	602522
moexipril	215140
phentolamine	147530
phentolamine	200170
phentolamine	146255
phentolamine	600082
phentolamine	137750
daunorubicin	236000
daunorubicin	109543
daunorubicin	267730
daunorubicin	246470
daunorubicin	182280
furosemide	102500
furosemide	208550
furosemide	125700
furosemide	145500
furosemide	304790
ergotamine	168100
ergotamine	168600
ergotamine	607508
ergotamine	181500
ergotamine	607516
tizanidine	161900
tizanidine	608622
tizanidine	147530
tizanidine	171300
tizanidine	300125
naltrexone	147530
naltrexone	608088
naltrexone	145590
naltrexone	144650
naltrexone	140600
tamsulosin	161900
tamsulosin	608622
tamsulosin	109200
tamsulosin	179600
tamsulosin	252320
porfimer sodium	106400
porfimer sodium	137215
porfimer sodium	604416
porfimer sodium	276300
porfimer sodium	126200
ibandronate	167320
ibandronate	102400
ibandronate	276300
ibandronate	143880
ibandronate	254500
flurbiprofen	147530
flurbiprofen	150600
flurbiprofen	133690
flurbiprofen	175100
flurbiprofen	145590
apomorphine	102300
apomorphine	125320
apomorphine	181500
apomorphine	127750
apomorphine	143100
paroxetine	607499
paroxetine	147530
paroxetine	143465
paroxetine	181500
paroxetine	260970
nedocromil	210050
nedocromil	191390
nedocromil	266600
nedocromil	166760
nedocromil	146850
norethisterone	311360
norethisterone	109200
norethisterone	241100
norethisterone	200170
norethisterone	151590
procaine	608088
procaine	166760
procaine	157300
procaine	200170
procaine	160750
lisinopril	601367
lisinopril	145500
lisinopril	144010
lisinopril	167870
lisinopril	602522
imiquimod	114480
imiquimod	148100
imiquimod	182000
imiquimod	188050
imiquimod	125600
nitroglycerin	161900
nitroglycerin	109350
nitroglycerin	608622
nitroglycerin	608320
nitroglycerin	160300
nateglinide	125852
nateglinide	144650
nateglinide	184700
nateglinide	176800
nateglinide	608622
pralidoxime	125320
pralidoxime	104300
pralidoxime	605055
pralidoxime	157950
pralidoxime	160750
risperidone	164230
risperidone	127750
risperidone	168600
risperidone	168100
risperidone	125320
esomeprazole	304790
esomeprazole	133239
esomeprazole	137215
esomeprazole	190300
esomeprazole	161900
hydrocortisone	208550
hydrocortisone	133600
hydrocortisone	276300
hydrocortisone	600351
hydrocortisone	208920
zileuton	210050
zileuton	191390
zileuton	266600
zileuton	217200
zileuton	239350
modafinil	264120
modafinil	601665
modafinil	181500
modafinil	303110
modafinil	147530
scopolamine	104300
scopolamine	127750
scopolamine	190300
scopolamine	605055
scopolamine	102300
etodolac	150600
etodolac	133690
etodolac	145590
etodolac	175100
etodolac	157300
prilocaine	115000
prilocaine	608088
prilocaine	217200
prilocaine	607554
prilocaine	104130
ethotoin	115000
ethotoin	147530
ethotoin	607682
ethotoin	607681
ethotoin	607628
tretinoin	115300
tretinoin	125600
tretinoin	277350
tretinoin	146255
tretinoin	602068
dolasetron	158280
dolasetron	608088
dolasetron	103780
dolasetron	157300
dolasetron	164230
clopidogrel	188050
clopidogrel	107320
clopidogrel	145600
clopidogrel	238800
clopidogrel	607554
tetracycline	109350
tetracycline	600803
tetracycline	134750
tetracycline	255900
tetracycline	127350
irinotecan	236000
irinotecan	247640
irinotecan	601626
irinotecan	137215
irinotecan	109543
methimazole	276300
methimazole	254500
methimazole	255900
methimazole	140300
methimazole	114480
mometasone	210050
mometasone	191390
mometasone	266600
mometasone	146850
mometasone	276300
metyrosine	168100
metyrosine	102300
metyrosine	143465
metyrosine	168600
metyrosine	125320
benzquinamide	168100
benzquinamide	147540
benzquinamide	226150
benzquinamide	125320
benzquinamide	168600
clidinium	145590
clidinium	168100
clidinium	266600
clidinium	190310
clidinium	125320
etoposide	247640
etoposide	223350
etoposide	114480
etoposide	109543
etoposide	601626
tirofiban	144010
tirofiban	188050
tirofiban	601367
tirofiban	145500
tirofiban	144650
oxcarbazepine	190300
oxcarbazepine	239350
oxcarbazepine	132090
oxcarbazepine	132300
oxcarbazepine	132100
estradiol	601518
estradiol	192000
estradiol	241100
estradiol	166710
estradiol	131200
acyclovir	161900
acyclovir	176800
acyclovir	601682
acyclovir	608622
acyclovir	247640
naproxen	175100
naproxen	134750
naproxen	106400
naproxen	125310
naproxen	160300
perindopril	608622
perindopril	161900
perindopril	601367
perindopril	144010
perindopril	254200
primidone	239350
primidone	608217
primidone	121200
primidone	254770
primidone	605021
sulfasalazine	147530
sulfasalazine	140600
sulfasalazine	208230
sulfasalazine	607459
sulfasalazine	607850
candesartan cilexetil	146255
candesartan cilexetil	145500
candesartan cilexetil	104130
candesartan cilexetil	179600
candesartan cilexetil	125853
fenoldopam	146255
fenoldopam	171300
fenoldopam	147530
fenoldopam	143465
fenoldopam	200170
dicyclomine	226150
dicyclomine	215140
dicyclomine	144110
dicyclomine	109350
dicyclomine	191800
pentoxifylline	208550
pentoxifylline	600807
pentoxifylline	210050
pentoxifylline	107320
pentoxifylline	145600
indapamide	208300
indapamide	203700
indapamide	146255
indapamide	210050
indapamide	166300
biperiden	168600
biperiden	104300
biperiden	605055
biperiden	145590
biperiden	127750
fentanyl	608088
fentanyl	103780
fentanyl	165720
fentanyl	607459
fentanyl	208230
meloxicam	147530
meloxicam	175100
meloxicam	150600
meloxicam	145590
meloxicam	134750
orciprenaline	137750
orciprenaline	161900
orciprenaline	191390
orciprenaline	203700
orciprenaline	157700
acetazolamide	203700
acetazolamide	208300
acetazolamide	161900
acetazolamide	608622
acetazolamide	256370
tadalafil	608622
tadalafil	608320
tadalafil	109350
tadalafil	179600
tadalafil	145500
disulfiram	275000
disulfiram	226150
disulfiram	144650
disulfiram	217200
disulfiram	241519
diazepam	167870
diazepam	252320
diazepam	189600
diazepam	102300
diazepam	254800
trifluoperazine	145590
trifluoperazine	137580
trifluoperazine	147530
trifluoperazine	608088
trifluoperazine	147540
tolazamide	184700
tolazamide	125852
tolazamide	144650
tolazamide	176800
tolazamide	240400
donepezil	168100
donepezil	254200
donepezil	127750
donepezil	181500
donepezil	168600
nalbuphine	608088
nalbuphine	145590
nalbuphine	140600
nalbuphine	103780
nalbuphine	165720
flurandrenolide	208550
flurandrenolide	600807
flurandrenolide	276300
flurandrenolide	208920
flurandrenolide	603165
levamisole	226150
levamisole	125320
levamisole	168100
levamisole	145590
levamisole	190310
dacarbazine	182280
dacarbazine	211980
dacarbazine	137800
dacarbazine	247640
dacarbazine	259500
pseudoephedrine	210050
pseudoephedrine	147540
pseudoephedrine	264120
pseudoephedrine	601665
pseudoephedrine	303110
temozolomide	182280
temozolomide	161900
temozolomide	137800
temozolomide	114480
temozolomide	608622
prednisolone	208550
prednisolone	233810
prednisolone	109100
prednisolone	125600
prednisolone	181000
diflunisal	150600
diflunisal	133690
diflunisal	145590
diflunisal	175100
diflunisal	157300
ranitidine	600263
ranitidine	254200
ranitidine	125320
ranitidine	605055
ranitidine	104300
tacrolimus	144700
tacrolimus	605839
tacrolimus	600263
tacrolimus	604416
tacrolimus	233810
benzphetamine	143465
benzphetamine	161900
benzphetamine	608622
benzphetamine	608088
benzphetamine	147540
benzonatate	147530
benzonatate	115000
benzonatate	217200
benzonatate	607554
benzonatate	102300
dorzolamide	608622
dorzolamide	215140
dorzolamide	156190
dorzolamide	178600
dorzolamide	103100
terbutaline	161900
terbutaline	137750
terbutaline	157700
terbutaline	110100
terbutaline	191390
eprosartan	146255
eprosartan	145500
eprosartan	601367
eprosartan	190310
eprosartan	140600
chlorothiazide	208300
chlorothiazide	146255
chlorothiazide	166300
chlorothiazide	143880
chlorothiazide	208550
quinapril	125310
quinapril	608320
quinapril	602522
quinapril	145500
quinapril	215140
clomifene	114480
clomifene	176807
clomifene	215470
clomifene	601518
clomifene	174800
isosorbide dinitrate	608622
isosorbide dinitrate	189800
isosorbide dinitrate	179600
isosorbide dinitrate	145500
isosorbide dinitrate	600263
risedronic acid	147530
risedronic acid	102400
risedronic acid	254500
risedronic acid	140600
risedronic acid	259660
bumetanide	143880
bumetanide	102500
bumetanide	208550
bumetanide	125700
bumetanide	147530
granisetron	103780
granisetron	164230
granisetron	212050
granisetron	114580
granisetron	602068
ethanol	161900
ethanol	608622
ethanol	181500
ethanol	165720
ethanol	607459
remifentanil	608088
remifentanil	140600
remifentanil	145590
remifentanil	165720
remifentanil	607459
bitolterol	210050
bitolterol	161900
bitolterol	191390
bitolterol	137750
bitolterol	157700
etacrynic acid	146255
etacrynic acid	166300
etacrynic acid	143880
etacrynic acid	208550
etacrynic acid	304790
ondansetron	157300
ondansetron	137580
ondansetron	607499
ondansetron	128101
ondansetron	158280
bimatoprost	608622
bimatoprost	156190
bimatoprost	103100
bimatoprost	300494
bimatoprost	208300
tiagabine	239350
tiagabine	607631
tiagabine	300491
tiagabine	607682
tiagabine	607681
cocaine	260970
cocaine	115000
cocaine	102300
cocaine	252320
cocaine	166760
quinidine	608622
quinidine	115195
quinidine	200170
quinidine	161900
quinidine	194200
zonisamide	132090
zonisamide	132300
zonisamide	132100
zonisamide	121201
zonisamide	190310
repaglinide	144650
repaglinide	125852
repaglinide	184700
repaglinide	176800
repaglinide	608622
amantadine	125320
amantadine	104300
amantadine	605055
amantadine	168600
amantadine	147530
dinoprostone	114480
dinoprostone	140600
dinoprostone	190310
dinoprostone	161900
dinoprostone	144010
almotriptan	300125
almotriptan	607508
almotriptan	607501
almotriptan	607516
almotriptan	607498
buprenorphine	608088
buprenorphine	140600
buprenorphine	145590
buprenorphine	103780
buprenorphine	102300
cyclobenzaprine	300125
cyclobenzaprine	606798
cyclobenzaprine	252320
cyclobenzaprine	606703
cyclobenzaprine	113610
phenoxybenzamine	161900
phenoxybenzamine	608622
phenoxybenzamine	137750
phenoxybenzamine	137760
phenoxybenzamine	601682
famotidine	133239
famotidine	137215
famotidine	226150
famotidine	264120
famotidine	190300
azacitidine	114580
azacitidine	212050
azacitidine	230800
azacitidine	210050
azacitidine	263300
misoprostol	161900
misoprostol	137750
misoprostol	601682
misoprostol	137760
misoprostol	165720
mesoridazine	145590
mesoridazine	143100
mesoridazine	137580
mesoridazine	182830
mesoridazine	127750
salicylic acid	140600
salicylic acid	165720
salicylic acid	607850
salicylic acid	607459
salicylic acid	208230
diethylpropion	303110
diethylpropion	143465
diethylpropion	147530
diethylpropion	167870
diethylpropion	161900
salmeterol	210050
salmeterol	161900
salmeterol	157700
salmeterol	110100
salmeterol	608622
meclofenamic acid	140600
meclofenamic acid	165720
meclofenamic acid	607459
meclofenamic acid	208230
meclofenamic acid	607850
acetylsalicylic acid	133690
acetylsalicylic acid	175100
acetylsalicylic acid	134750
acetylsalicylic acid	188050
[truncated: 966 more rows]
